# Supplementary material for: Systematic Review of Hansen Disease Attributed to Mycobacterium lepromatosis
Source: Emerg Infect Dis. 2023 Jul;29(7):1376–85. doi: 10.3201/eid2907.230024 (PMC10310392; doi:10.3201/eid2907.230024)
Supplement: Appendix — Additional information about a literature review of Mycobacterium lepromatosis as a cause of Hansen disease. [file 23-0024-Techapp-s1.xlsx]

## Sheet: P.E.C.O.
Article DOI: https://doi.org/10.3201/eid2907.230024
EID cannot ensure accessibility for supplementary materials supplied by authors. Readers who have difficulty accessing supplementary content should contact the authors for assistance.
Systematic Review of Hansen Disease Attributed to Mycobacterium lepromatosis
Population	All populations considered because cases of HD attributed to M. lepromatosis have been reported from endemic and non-endemic countries
Exposure	M. lepromatosis identified as single causal agent or in cases of apparent co-infection with M. leprae
Comparator	No comparator, although studies that identified only M. leprae infection will be included and summarised
Outcome	Semi-quantitative and qualitative, including worldwide case count to date, stratified by demographic and clinical characteristics, and proportions of cases in specimen surveys attributed to M. lepromatosis and/or M. leprae.

## Sheet: Databases
1	MEDLINE (In-Process, In-Data-Review & Other Non-Indexed Citations and Daily, from 1946)
2	EMBASE (from 1974)
3	Global Health
4	Scopus
5	LILACS (Latin American and Caribbean Center on Health Sciences Information)
6	CINAHL (Cumulative Index to Nursing and Allied Health Literature)
7	Web of Science
8	SciELO (Scientific Electronic Library Online)
Note:	The main sources of gray literature were the Global Health, Scopus, Latin American and Caribbean Health Sciences Literature, and Web of Science databases.

## Sheet: Search terms
	EMBASE/MEDLINE
1	Mycobacterium lepromatosis/
2	lepromatosis.tw.
3	1 or 2
	OTHER DATABASES
1	lepromatosis (free text in any field)
Note:	Scoping had indicated that these terms were sufficiently sensitive and specific given the focus of our review on a single, recently-speciated pathogen.

## Sheet: Screen by title and abstract
No.	Exclusion/inclusion	Reference
1	M. lepromatosis not the pathogen studied	Abhijit, D. and J. N. De, 2012: Pharmacology and medicobotany of anti leprotic plants: a review. Pharmacologia, 3, 291-298.
2	M. lepromatosis not the pathogen studied	Amin, S. M. I. A. and A. K. Nandi, 2014: Leaf pharmacognosy of sennosoid yielding herb Senna occidentalis (L.) link from the lateritic zone of southern West Bengal, India. International Journal of Pharma and Bio Sciences, 5, P-343.
3	M. lepromatosis not the pathogen studied	Davis, J., 2020: Stigma, separation, sorrow: leprosy in Australia. Microbiology Australia, 41, 187-191.
4	M. lepromatosis not the pathogen studied	Fu, X., H. Liu and F. Zhang, 2015: Borderline Lepromatous Leprosy with Type 1 (Reversal) Reactions in a Chinese Man. Am J Trop Med Hyg, 93, 207-209.
5	M. lepromatosis not the pathogen studied	Girma, S., C. Avanzi, K. Bobosha, K. Desta, M. H. Idriss, P. Busso, Y. Tsegaye, S. Nigusse, T. Hailu, S. T. Cole and A. Aseffa, 2018: Evaluation of Auramine O staining and conventional PCR for leprosy diagnosis: A comparative cross-sectional study from Ethiopia. PLoS Negl Trop Dis, 12, e0006706.
6	M. lepromatosis not the pathogen studied	Goel, G. and J. Foote, 2018: Facial rash in a 48-year-old woman: Case report of suspected leprosy in the emergency department. Can Fam Physician, 64, 291-293.
7	M. lepromatosis not the pathogen studied	Henry, R., 2019: Etymologia: Cochliomyia hominivorax. Emerging Infectious Diseases, 25, 389-389.
8	M. lepromatosis not the pathogen studied	Hewison, M., 2012: Vitamin D and immune function: autocrine, paracrine or endocrine? Scand J Clin Lab Invest Suppl, 243, 92-102.
9	M. lepromatosis not the pathogen studied	Holweg, E. D. and D. Dwight, 2020: Thrombophlebitis as an Initial Finding in Hansen's Disease. Journal of Investigative Medicine, 68, 532-533.
10	M. lepromatosis not the pathogen studied	Karanth, S. S., K. C. Marupudi, A. Gupta and M. Prabhu, 2015: Anti-neutrophilic cytoplasmic antibody-positive cutaneous leucocytoclastic vasculitis due to scrub typhus. Asian Pacific Journal of Tropical Disease, 5, 334-336.
11	M. lepromatosis not the pathogen studied	Kretzschmar, G. C., L. C. Oliveira, D. G. Augusto, R. M. Nisihara, T. P. Velavan, S. T. Stinghen, E. R. S. Stahlke, D. Malheiros, M. L. Petzl-Erler, I. J. Messias-Reason and A. B. W. Boldt, 2017: Complement Receptor 1 Polymorphism Is Associated with Leprosy in Brazil. Hla, 89, 453-453.
12	M. lepromatosis not the pathogen studied	Kuntz, J. L., R. Meyer, P. Vautravers, D. Kieffer and L. Asch, 1979: [Polyarthritis in leprosy (author's transl)]. Sem Hop, 55, 1889-1892.
13	M. lepromatosis not the pathogen studied	Moronta Castellano, G., M. Villarroel-Dorrego and L. Crespo Lessmann, 2020: Characteristics of Oral Lesions in Patients With Hansen Disease. Actas Dermosifiliogr, 111, 671-677.
14	M. lepromatosis not the pathogen studied	Mudrikah, B. Yamin, T. Shaista, Z. Kulsoom, B. Tasneem and H. Shakeela, 2015: Ethnomedicinal and pharmacological properties of Caralluma tuberculata N. E. Brown - a review. Pure and Applied Biology, 4, 503-510.
15	M. lepromatosis not the pathogen studied	Nair, S. P., 2018: Leprosy in females: a retrospective study in the urban leprosy center of a Tertiary Care Center from Kerala, south India. Indian Journal of Leprosy, 90, 297-302.
16	M. lepromatosis not the pathogen studied	Navas C, A. M., P. J. Martínez and K. Leggio, 2014: Lepra lepromatosa. Med. interna (Caracas), 30, 242-245.
17	M. lepromatosis not the pathogen studied	Oktaria, S., E. H. Effendi, W. Indriatmi, C. L. van Hees, H. B. Thio and E. S. Sjamsoe-Daili, 2016: Soil-transmitted helminth infections and leprosy: a cross-sectional study of the association between two major neglected tropical diseases in Indonesia. BMC Infect Dis, 16, 258.
18	M. lepromatosis not the pathogen studied	Pavezziid, P. D., R. B. d. Prado, P. Â. Boin Filho, A. d. S. Gon, B. Tuma, M. A. Fornazieriid, F. d. M. Scalone, L. R. M. Alves, R. H. Montero and A. M. B. Casella, 2020: Evaluation of ocular involvement in patients with Hansen's disease. PLoS Neglected Tropical Diseases, 14.
19	M. lepromatosis not the pathogen studied	Rahmatullah, M., R. Jahan, A. K. Azad, S. Seraj, M. M. Rahman, A. R. Chowdhury, R. Begum, D. Nasrin, Z. Khatun, M. S. Hossain, M. A. Khatun, Z. U. M. E. Miajee and F. I. Jahan, 2010: A randomized survey of medicinal plants used by folk medicinal practitioners in ten districts of Bangladesh to treat leprosy. Advances in Natural and Applied Sciences, 4, 128-131.
20	M. lepromatosis not the pathogen studied	Santos, O. A. L. d., D. F. d. Santos, D. E. Antunes, B. A. d. Cunha and I. M. B. Goulart, 2020: Ocular conditions in newly diagnosed and post-treatment leprosy patients at a national reference center in Brazil. Leprosy Review, 91, 63-74.
21	M. lepromatosis not the pathogen studied	Shankar, S. and Brundha, 2015: Awareness of leprosy among the middle aged South Indian population. Journal of Pharmaceutical Sciences and Research, 8, 1129-1131.
22	M. lepromatosis not the pathogen studied	SriKrishna, S., 2019: Heart Failure in a Patient with Leprosy. Indian Journal of Cardiovascular Disease in Women WINCARS, 04, 150-152.
23	M. lepromatosis not the pathogen studied	Tika, K., I. A. Khan, R. Abdul and B. Zohra, 2014: Determination of effectiveness of berberine, a characteristic phytochemical of Berberis species, against human proteome using in-silico analysis. Journal of Biodiversity and Environmental Sciences (JBES), 4, 53-63.
24	M. lepromatosis not the pathogen studied	Verma, S. C., E. Vashishth, S. Subhani, R. Singh, P. Pant, M. M. Padhi and A. Kumar, 2015: Comparative phytochemical study of stem bark versus small branches of Cassia fistula Linn. using high performance thin layer chromatographic ultra violet detection method. World Journal of Pharmaceutical Research, 4, 1910-1920.
25	M. lepromatosis not the pathogen studied	Wang, N., H. Liu and F. Zhang, 2015: A Lepromatous Leprosy Patient with Permanent Disability. Am J Trop Med Hyg, 93, 896-898.
26	Not primary research	Meeting of the International Task Force for Disease Eradication, April 2018. in, p. 1-5.
27	Not primary research	2009: A new leprosy bacterium found. Pharmaceutical Journal, 282, 263.
28	Not primary research	2016: Infection: Red squirrels get leprosy. Nature, 539, 333.
29	Not primary research	Aamir, M., A. Sadaf, S. Khan, S. Perveen and A. Khan, 2018: Recent Advancement in the Diagnosis and Treatment of Leprosy. Curr Top Med Chem, 18, 1550-1558.
30	Not primary research	Ainsworth, S., 2010: Eradicating leprosy. Practice Nurse, 39, 34-35.
31	Not primary research	Ainsworth, S., 2015: Unclean! Watching out for leprosy. Nurse Prescribing, 13, 168-168.
32	Not primary research	Anonymous, 2016: Infection: Red squirrels get leprosy. Nature, 539, 333.
33	Not primary research	Avanzi, C., P. Singh, R. W. Truman and P. N. Suffys, 2020: Molecular epidemiology of leprosy: An update. Infect Genet Evol, 86, 104581.
34	Not primary research	Basanti, M., K. B. Satapathy and S. K. Mishra, 2015: Effect of medicinal plants on various skin diseases: a review. World Journal of Pharmaceutical Research, 4, 600-614.
35	Not primary research	Belachew, W. A. and B. Naafs, 2019: Position statement: LEPROSY: Diagnosis, treatment and follow-up. Journal of the European Academy of Dermatology and Venereology, 33, 1205-1213.
36	Not primary research	Bera, S. and D. Mondal, 2019: Insights of synthetic analogues of anti-leprosy agents. Bioorg Med Chem, 27, 2689-2717.
37	Not primary research	Bosch, S., P. W. W. Lurz and A. L. Meredith, 2017: Lepra-Erreger in britischen Eichhörnchen. Biologie in unserer Zeit, 47, 37-39.
38	Not primary research	Franco-Paredes, C., L. A. Marcos, A. F. Henao-Martinez, A. J. Rodriguez-Morales, W. E. Villamil-Gomez, E. Gotuzzo and A. Bonifaz, 2019: Cutaneous Mycobacterial Infections. Clinical Microbiology Reviews, 32, e00069-e00069.
39	Not primary research	Gillis, T. P., D. M. Scollard and D. N. J. Lockwood, 2011: What is the evidence that the putative Mycobacterium lepromatosis species causes diffuse lepromatous leprosy? Leprosy Review, 82, 205-209.
40	Not primary research	Grayson, W., 2020: An update on cutaneous infections. Diagnostic Histopathology, 26, 107-113.
41	Not primary research	Green, M. H., 2017: THE GLOBALISATIONS OF DISEASE, p. 494-520.
42	Not primary research	Han, X. Y., 2017: Detection of the Leprosy Agent Mycobacterium lepromatosis in South America and Europe. Am J Trop Med Hyg, 96, 260.
43	Not primary research	Han, X. Y. and F. J. Silva, 2014: On the age of leprosy. PLoS Negl Trop Dis, 8, e2544.
44	Not primary research	Hernández-Hernández, J. E. and F. Vázquez-Nava, 2012: Brief review of diagnostic techniques Hansen's disease. / Breve revisión de las técnicas diagnósticas de la enfermedad de Hansen. Ciencia Uat, 24, 22-27.
45	Not primary research	Jurado, F., O. Rodriguez, J. Novales, G. Navarrete and M. Rodriguez, 2015: Lucio's leprosy: a clinical and therapeutic challenge. Clin Dermatol, 33, 66-78.
46	Not primary research	Khatami, A., 2015: Leprosy updates. Dermatology and Cosmetic, 6, 130-133.
47	Not primary research	Kowalska, M. and A. Kowalik, 2012: Mycobacterium leprae: pathogenic agent in leprosy. Discovery of new species Mycobacterium lepromatosis. Perspectives in research and diagnosis of leprosy. Int Marit Health, 63, 213-218.
48	Not primary research	Lau, K. H. V., 2019: Neurological Complications of Leprosy. Semin Neurol, 39, 462-471.
49	Not primary research	Levis, W., T. Rendini and F. Martiniuk, 2018: Increasing Virulence in Leprosy Indicated by Global Mycobacterium spp. Emerg Infect Dis, 24, 183a-184.
50	Not primary research	Levis, W. R., S. Zhang and F. Martiniuk, 2012: Mycobacterium lepromatosis: emerging strain or species? J Drugs Dermatol, 11, 158.
51	Not primary research	Mahe, A., 2015: [Leprosy is definitely not a disease of the past]. Med Sci (Paris), 31, 764-769.
52	Not primary research	Mark, S., 2017: Early Human Migrations (ca. 13,000 Years Ago) or Postcontact Europeans for the Earliest Spread of Mycobacterium leprae and Mycobacterium lepromatosis to the Americas. Interdiscip Perspect Infect Dis, 2017, 6491606.
53	Not primary research	Maymone, M. B. C., M. Laughter, S. Venkatesh, M. M. Dacso, P. N. Rao, B. M. Stryjewska, J. Hugh, R. P. Dellavalle and C. A. Dunnick, 2020: Leprosy: Clinical aspects and diagnostic techniques. J Am Acad Dermatol, 83, 1-14.
54	Not primary research	Mi, Z., H. Liu and F. Zhang, 2020: Advances in the Immunology and Genetics of Leprosy. Front Immunol, 11, 567.
55	Not primary research	Nicoletti, M. A. and T. M. Takahashi, 2020: Pharmaceutical care in hansen's disease and its importance for the public health in Brazil. / Cuidado farmacêutico na hanseníase e sua importância para a saúde pública no Brasil. Infarma - Ciências Farmacêuticas, 32, 192-203.
56	Not primary research	Polycarpou, A., S. L. Walker and D. N. Lockwood, 2013: New findings in the pathogenesis of leprosy and implications for the management of leprosy. Curr Opin Infect Dis, 26, 413-419.
57	Not primary research	Quao, B. O. and E. Amankrah-Otabir, 2016: Leprosy. In: J. Gyapong and B. Boatin (eds.), Neglected Tropical Diseases - Sub-Saharan Africa.
58	Not primary research	Roltgen, K., G. Pluschke, J. S. Spencer, P. J. Brennan and C. Avanzi, 2020: The immunology of other mycobacteria: M. ulcerans, M. leprae. Semin Immunopathol, 42, 333-353.
59	Not primary research	Sampathkumar, P. and K. A. Nath, 2019: Global Village, International Travel, and Risk of Communicable Disease. Mayo Clin Proc, 94, 383-384.
60	Not primary research	Schoffel, N., M. Braun, G. Volante, M. H. K. Bendels and D. A. Groneberg, 2018: Leprosy. The human infection with Mycobacteriumleprae. Zentralblatt Fur Arbeitsmedizin Arbeitsschutz Und Ergonomie, 68, 270-273.
61	Not primary research	Schöffel, N., M. Braun, G. Volante, M. H. K. Bendels and D. A. Groneberg, 2017: Lepra. Zentralblatt für Arbeitsmedizin, Arbeitsschutz und Ergonomie, 68, 270-273.
62	Not primary research	Scollard, D. M., 2016: Infection with Mycobacterium lepromatosis. Am J Trop Med Hyg, 95, 500-501.
63	Not primary research	Singh, D. P. and V. M. Katoch, 2017: Oral health as a public health issue in leprosy in India: A review. Indian Journal of Leprosy, 89, 272-273.
64	Not primary research	Stock, I., 2016: Leprosy - an old infectious disease with unsolved matters. Med Monatsschr Pharm, 39, 522-526.
65	Not primary research	Subhadarshani, S. and H. S. Mishra, 2020: Letter to editor in response to the article 'Position statement: LEPROSY: diagnosis, treatment and follow-up'. J Eur Acad Dermatol Venereol, 34, e72-e73.
66	Not primary research	Tortoli, E., 2014: Microbiological features and clinical relevance of new species of the genus Mycobacterium. Clin Microbiol Rev, 27, 727-752.
67	Not primary research	Walsh, D. S., F. Portaels and W. M. Meyers, 2010: Recent advances in leprosy and Buruli ulcer (Mycobacterium ulcerans infection). Curr Opin Infect Dis, 23, 445-455.
68	Not primary research	Worobec, S. M., 2012: Current approaches and future directions in the treatment of leprosy. Res Rep Trop Med, 3, 79-91.
69	Pre-2008	Couppie, P., D. Sainte-Marie, V. About, E. Heid and R. Pradinaud, 1998: Bullous erythema nodosum leprosum: one observation in French Guyana. Annales De Dermatologie Et De Venereologie, 125, 188-190.
70	Pre-2008	Dixit, V. B., 1992: Diffuse lepromatosis with recurring ulcerative erythema nodosum leprosum. Indian J Lepr, 64, 112-113.
71	Pre-2008	Fenniche, S., R. Benmously, M. Sfia, L. Daoud, A. Debbiche, M. Ben Ayed and I. Mokhtar, 2007: [Late-occurring cutaneous vasculitis after successful treatment of diffuse lepromatous leprosy: Lucio's phenomenon]. Med Trop (Mars), 67, 65-68.
72	Pre-2008	Itanova, N. N. and B. N. Nazhimov, 1973: Tryptophan and its derivatives in the urine of leprosy patients (Russian). Vestnik Dermatologii i Venerologii, 47, 32-34.
73	Pre-2008	Kuntz, J. L., R. Meyer, P. Vautravers, D. Kieffer and L. Asch, 1979: [Polyarthritis in leprosy (author's transl)]. Sem Hop, 55, 1889-1892.
74	Pre-2008	Latapi, F., 1959: [Diffuse lepromatosis; clinical & histopathological aspects]. Minerva Dermatol, 34, 272-278.
75	Pre-2008	Merklen, F. P., F. Cottenot and J. Pennec, 1973: 'Progressive lepra reaction': severe, diffuse lepromatosis resistant to therapy, with small multiple, necrotic subcutaneous nodules, disseminated and recurrent. Bulletin de la Societe Francaise de Dermatologie et Syphiligraphie, 80, 645-647.
76	Pre-2008	Novales, J., 1978: Lucio's leprosy (diffuse lepromatous leprosy). III. Histopathology. Dermatologia Revista Mexicana, 22, 164-175.
77	Pre-2008	Palmisano, L., R. Seminara and R. D'Amelio, 1980: Circulating immunocomplexes in lepromatosis, schistosomiasis of the bladder and amebiasis. Annali di Medicina Navale, 85, 1233-1238.
78	Pre-2008	Rea, T. H., 1981: El fenomeno de Lucio y la lepra lepromatosa difusa pura y primitiva en un area no endemica de lepra. Dermatol. rev. mex, 25, 393-398.
79	Pre-2008	Rea, T. H. and R. S. Jerskey, 2005: Clinical and histologic variations among thirty patients with Lucio's phenomenon and pure and primitive diffuse lepromatosis (Latapi's lepromatosis). International Journal of Leprosy and Other Mycobacterial Diseases, 73, 169-188.
80	Pre-2008	Sheskin, J., 1982: Diffuse lepromatosis of Lucio, Alvarado and Latapi, with Lucio's phenomenon: First case in the Middle East. Revista de Leprologia (Fontilles), 13, 651-656.
81	Pre-2008	Vargas-Ocampo, F., 2007: Diffuse leprosy of Lucio and Latapi: a histologic study. Lepr Rev, 78, 248-260.
82	Animal studies	Avanzi, C., J. Del-Pozo, A. Benjak, K. Stevenson, V. R. Simpson, P. Busso, J. McLuckie, C. Loiseau, C. Lawton, J. Schoening, D. J. Shaw, J. Piton, L. Vera-Cabrera, J. S. Velarde-Felix, F. McDermott, S. V. Gordon, S. T. Cole and A. L. Meredith, 2016: Red squirrels in the British Isles are infected with leprosy bacilli. Science, 354, 744-747.
83	Animal studies	Benjak, A., C. Avanzi, Y. Benito, F. Breysse, C. Chartier, M. L. Boschiroli, C. Fourichon, L. Michelet, D. Pin, J. P. Flandrois, P. Bruyere, O. Dumitrescu, S. T. Cole and G. Lina, 2018: Highly Reduced Genome of the New Species Mycobacterium uberis, the Causative Agent of Nodular Thelitis and Tuberculoid Scrotitis in Livestock and a Close Relative of the Leprosy Bacilli. mSphere, 3.
84	Animal studies	Brentini, M., C. Peroz, E. Dagher, S. Labrut, O. Albaric, J. Despres, C. Tesson, P. Bourreau, S. Assie, L. Michelet, M. L. Boschiroli and C. Chartier, 2020: Caprine nodular thelitis due to Mycobacterium uberis: A series of 26 cases in 11 dairy goat farms in Western France. Prev Vet Med, 181, 105060.
85	Animal studies	Butler, H. M., K. Stevenson, J. McLuckie and V. Simpson, 2017: Further evidence of leprosy in isle of Wight red squirrels. Veterinary Record. BMJ Publishing Group, London; UK.
86	Animal studies	Chartier, C., O. Albaric, N. Cesbron, J. Despres, C. Hoogveld, L. Michelet and M. L. Boschiroli, 2016: Tuberculoid nodular thelitis in a dairy goat flock. Vet J, 209, 199-200.
87	Animal studies	Del-Pozo, J., C. Avanzi, K. Stevenson, J. McLucky, S. Smith, E. Milne, S. T. Cole and A. Meredith, 2017: Characterization and aetiological investigation of a novel disease of red squirrels with lepromatous dermatitis. Journal of Comparative Pathology, 156, 57.
88	Animal studies	Honap, T. P., G. Housman, G. Erkenswick, J. Malukiewicz, V. Boere, L. C. M. Pereira, A. D. Grativol, C. R. Ruiz-Miranda, I. D. E. Silva, M. Watsa and A. C. Stone, 2015: Investigating the presence of mycobacterial pathogens in New World primates. American Journal of Physical Anthropology, 156, 169-169.
89	Animal studies	Honap, T. P., L. A. Pfister, G. Housman, S. Mills, R. P. Tarara, K. Suzuki, F. P. Cuozzo, M. L. Sauther, M. S. Rosenberg and A. C. Stone, 2018: Mycobacterium leprae genomes from naturally infected nonhuman primates. PLoS Negl Trop Dis, 12, e0006190.
90	Animal studies	Malik, R. and C. O'Brien, 2017: Leprosy - we've much left to learn, but are looking to squirrels, cows and cats for insights. J Feline Med Surg, 19, 977-978.
91	Animal studies	Meredith, A., J. d. Pozo, S. Smith, E. Milne, K. Stevenson and J. McLuckie, 2014: Leprosy in red squirrels in Scotland. Veterinary Record. BMJ Publishing Group, London; UK.
92	Animal studies	Meredith, A. L., 2016: An update on leprosy in red squirrels. In: S. Jayson and S. Pellett (eds.), British Veterinary Zoological Society: Proceedings of the Autumn Meeting 2016, 23-25 September, 2016, Pembroke College, Oxford, Cotswold Wildlife Park and Crocodiles of the World, UK. British Veterinary Zoological Society, Oxford; UK.
93	Animal studies	Michelet, L. and M. L. Boschiroli, 2020: Mycobacterium uberis Infection in the Subcutaneous Tissue of the Radius/Ulna Area of a Cow. Microorganisms, 8.
94	Animal studies	O'Brien, C. R., R. Malik, M. Globan, G. Reppas, C. McCowan and J. A. Fyfe, 2017: Feline leprosy due to Candidatus 'Mycobacterium lepraefelis': Further clinical and molecular characterisation of eight previously reported cases and an additional 30 cases. J Feline Med Surg, 19, 919-932.
95	Animal studies	Pin, D., V. Guerin-Faublee, V. Garreau, F. Breysse, O. Dumitrescu, J. P. Flandrois and G. Lina, 2014: Mycobacterium species related to M. leprae and M. lepromatosis from cows with bovine nodular thelitis. Emerg Infect Dis, 20, 2111-2114.
96	Animal studies	Ploemacher, T., W. R. Faber, H. Menke, V. Rutten and T. Pieters, 2020: Reservoirs and transmission routes of leprosy; A systematic review. PLoS Negl Trop Dis, 14, e0008276.
97	Animal studies	Schilling, A. K., C. Avanzi, R. G. Ulrich, P. Busso, B. Pisanu, N. Ferrari, C. Romeo, M. V. Mazzamuto, J. McLuckie, C. M. Shuttleworth, J. Del-Pozo, P. W. W. Lurz, W. G. Escalante-Fuentes, J. Ocampo-Candiani, L. Vera-Cabrera, K. Stevenson, J. L. Chapuis, A. L. Meredith and S. T. Cole, 2019a: British Red Squirrels Remain the Only Known Wild Rodent Host for Leprosy Bacilli. Front Vet Sci, 6, 8.
98	Animal studies	Schilling, A. K., J. Del-Pozo, P. W. W. Lurz, K. Stevenson, C. Avanzi, C. M. Shuttleworth, S. T. Cole and A. L. Meredith, 2019b: Leprosy in red squirrels in the UK. Vet Rec, 184, 416.
99	Animal studies	Schilling, A. K., K. Stevenson, P. W. W. Lurz, J. d. Pozo, A. v. Hooij, A. Geluk and A. L. Meredith, 2018: Squirrel leprosy - an update on field observations and diagnostic tests. In: S. Pellett (ed.), British Veterinary Zoological Society: Proceedings of BVZS Conference 2018, 9-11 November, 2018, Birmingham, UK. British Veterinary Zoological Society, Birmingham; UK.
100	Animal studies	Schilling, A. K., A. van Hooij, P. Corstjens, P. W. W. Lurz, J. DelPozo, K. Stevenson, A. Meredith and A. Geluk, 2019c: Detection of humoral immunity to mycobacteria causing leprosy in Eurasian red squirrels (Sciurus vulgaris) using a quantitative rapid test. European Journal of Wildlife Research, 65.
101	Animal studies	Simpson, V., J. Hargreaves, H. Butler, T. Blackett, K. Stevenson and J. McLuckie, 2015: Leprosy in red squirrels on the Isle of Wight and Brownsea Island. Veterinary Record. BMJ Publishing Group, London; UK.
102	Animal studies	Tio-Coma, M., H. Sprong, M. Kik, J. T. van Dissel, X. Y. Han, T. Pieters and A. Geluk, 2020: Lack of evidence for the presence of leprosy bacilli in red squirrels from North-West Europe. Transbound Emerg Dis, 67, 1032-1034.
103	Retracted	Ahuja, M., M. Lavania, I. Singh, R. P. Turankar, S. Chhabra, T. Narang, S. Dogra and U. Sengupta, 2018: Detection of Mycobacterium lepromatosis in patients with leprosy in India. Infect Drug Resist, 11, 1677-1683.
104	Retraction	Ahuja, M., M. Lavania, I. Singh, R. P. Turankar, S. Chhabra, T. Narang, S. Dogra and U. Sengupta, 2019: Detection of Mycobacterium lepromatosis in patients with leprosy in India [Retraction]. Infect Drug Resist, 12, 31.
105	Paleopathology	Rubini, M. and P. Zaio, 2015: Bone Changes in an Italian Ancient Human Skeleton--Possibly Caused by Leprosy. Indian J Lepr, 87, 91-99.
106	Paleopathology	Taylor, G. M., E. M. Murphy, T. A. Mendum, A. W. G. Pike, B. Linscott, H. Wu, J. O'Grady, H. Richardson, E. O'Donovan, C. Troy and G. R. Stewart, 2018: Leprosy at the edge of Europe-Biomolecular, isotopic and osteoarchaeological findings from medieval Ireland. PLoS One, 13, e0209495.
107	Carried forward to full text screen	Aldama Olmedo, O. M., M. Escobar, M. J. Martínez, M. Aldama, C. Montoya Bueno, L. F. Celias, R. Hernandez-Castro, R. Arenas-Guzmán and J. G. Pereira Brunelli, 2020: Necrotizing erythema nodosumin lepromatous leprosy associated with mixed infection by Mycobacterium lepromatosis and Mycobacterium leprae. Case report. Revista del Nacional (Itauguá), 12, 107-115.
108	Carried forward to full text screen	Araujo, S., L. R. Goulart, R. W. Truman, I. M. B. Goulart, V. Vissa, W. Li, M. Matsuoka, P. Suffys, A. B. Fontes, P. S. Rosa, D. M. Scollard and D. L. Williams, 2017: qPCR-High resolution melt analysis for drug susceptibility testing of Mycobacterium leprae directly from clinical specimens of leprosy patients. PLoS Negl Trop Dis, 11, e0005506.
109	Carried forward to full text screen	Arnaiz, M. R., M. S. Iglesias, J. I. Franco, L. Arzamendia, M. S. Santini and H. C. Recalde, 2021: Status and forecast of leprosy in the still endemic province of Formosa in northern Argentina. PLoS Negl Trop Dis, 15, e0008881.
110	Carried forward to full text screen	Aslam, S., J. Peraza, A. Mekaiel, M. Castro and B. Casanas, 2019: Major risk factors for leprosy in a non-endemic area of the United States: A case series. IDCases, 17, e00557.
111	Carried forward to full text screen	Bandeira, S. S., C. A. Pires and J. A. S. Quaresma, 2019: Leprosy Reactions In Childhood: A Prospective Cohort Study In The Brazilian Amazon. Infect Drug Resist, 12, 3249-3257.
112	Carried forward to full text screen	Barbeito-Castineiras, G., B. Mejuto, A. C. Nieto, M. J. D. Santalla, A. A. Guirao and M. L. P. Del Molino, 2020: Leprosy in the twenty-first century: a microbiological, clinical, and epidemiological study in northwestern Spain. Eur J Clin Microbiol Infect Dis, 39, 1831-1835.
113	Carried forward to full text screen	Beltrame, A., G. Barabino, Y. Wei, A. Clapasson, P. Orza, F. Perandin, C. Piubelli, G. B. Monteiro, S. S. Longoni, P. Rodari, S. Duranti, R. Silva, V. A. Fittipaldo and Z. Bisoffi, 2020: Leprosy in Refugees and Migrants in Italy and a Literature Review of Cases Reported in Europe between 2009 and 2018. Microorganisms, 8.
114	Carried forward to full text screen	Bezalel, S., O. Onajin, A. Virk, B. Pritt, R. Patel, L. Gibson and M. Peters, 2018: Review of leprosy diagnosed at a Midwestern dermatology department, with highlight of Mycobacterium lepromatosis in a US-born Midwestern citizen. Journal of the American Academy of Dermatology, 79, Ab247-Ab247.
115	Carried forward to full text screen	Bezalel, S. A., O. Onajin, T. M. Gonzalez-Santiago, R. Patel, B. S. Pritt, A. Virk, L. E. Gibson and M. S. Peters, 2019: Leprosy in a Midwestern Dermatology Clinic: Report of 9 Patients. Mayo Clin Proc, 94, 417-423.
116	Carried forward to full text screen	Blevins, K. E., A. E. Crane, C. Lum, K. Furuta, K. Fox and A. C. Stone, 2020: Evolutionary history of Mycobacterium leprae in the Pacific Islands. Philos Trans R Soc Lond B Biol Sci, 375, 20190582.
117	Carried forward to full text screen	Cardona-Castro, N. M., H. A. Serrano-Coll, J. C. Beltran-Alzate and S. M. Buitrago, 2015: Lepromatous Leprosy and Hiv Co-Infection Associated with Phenomenon of Lucio Versus Immune Reconstitution Inflammatory Syndrome. American Journal of Tropical Medicine and Hygiene, 93, 528-528.
118	Carried forward to full text screen	Chow, M., L. Shue, T. Sierro, K. Tran, S. Vaccaro and M. T. Ochoa, 2019: Characterization and Outcomes of Patients With Hansen Disease Treated at the Los Angeles County Hospital. Jama Dermatology, 155, 1190-1192.
119	Carried forward to full text screen	Cleary, L. C., S. Suraj, D. Haburchak and J. E. Turrentine, 2017: The Armadillo Factor: Lepromatous Leprosy. Am J Med, 130, 1163-1166.
120	Carried forward to full text screen	Croker, C., J. Phommasith, R. Jerskey, A. Marutani and M. T. Ochoa, 2020: Hansen's Disease: differences in clinical presentation among Latin American and South East Asian born patients identified in Los Angeles County, California (1995-2016). Leprosy Review, 91, 244-254.
121	Carried forward to full text screen	Flores-Suarez, L. F., M. Fernandez-Sanchez, V. Ahumada and Y. Charli-Joseph, 2019: After All, Still a Magnificent Impersonator. Rheumatology, 58.
122	Carried forward to full text screen	Han, X. Y., F. M. Aung, S. E. Choon and B. Werner, 2014: Analysis of the leprosy agents Mycobacterium leprae and Mycobacterium lepromatosis in four countries. Am J Clin Pathol, 142, 524-532.
123	Carried forward to full text screen	Han, X. Y. and J. Jessurun, 2013: Severe leprosy reactions due to Mycobacterium lepromatosis. Am J Med Sci, 345, 65-69.
124	Carried forward to full text screen	Han, X. Y., N. A. Mistry, E. J. Thompson, H. L. Tang, K. Khanna and L. Zhang, 2015a: Draft Genome Sequence of New Leprosy Agent Mycobacterium lepromatosis. Genome Announc, 3.
125	Carried forward to full text screen	Han, X. Y. and M. Quintanilla, 2015: Diffuse Lepromatous Leprosy Due to Mycobacterium lepromatosis in Quintana Roo, Mexico. J Clin Microbiol, 53, 3695-3698.
126	Carried forward to full text screen	Han, X. Y., Y. H. Seo, K. C. Sizer, T. Schoberle, G. S. May, J. S. Spencer, W. Li and R. G. Nair, 2008: A new Mycobacterium species causing diffuse lepromatous leprosy. Am J Clin Pathol, 130, 856-864.
127	Carried forward to full text screen	Han, X. Y., K. C. Sizer and H. H. Tan, 2012a: Identification of the leprosy agent Mycobacterium lepromatosis in Singapore. J Drugs Dermatol, 11, 168-172.
128	Carried forward to full text screen	Han, X. Y., K. C. Sizer, E. J. Thompson, J. Kabanja, J. Li, P. Hu, L. Gomez-Valero and F. J. Silva, 2009: Comparative sequence analysis of Mycobacterium leprae and the new leprosy-causing Mycobacterium lepromatosis. J Bacteriol, 191, 6067-6074.
129	Carried forward to full text screen	Han, X. Y., K. C. Sizer, J. S. Velarde-Felix, L. O. Frias-Castro and F. Vargas-Ocampo, 2012b: The leprosy agents Mycobacterium lepromatosis and Mycobacterium leprae in Mexico. Int J Dermatol, 51, 952-959.
130	Carried forward to full text screen	Han, X. Y., J. Zhang and L. Li, 2015b: Leprosy Agents Mycobacterium lepromatosis and Mycobacterium leprae in Mexico: a Clarification. J Clin Microbiol, 53, 3387-3388.
131	Carried forward to full text screen	Htet, L., M. Kai and Y. Miyamoto, 2018: New etiology of leprosy in Myanmar: another two patients. Leprosy Review, 89, 316-318.
132	Carried forward to full text screen	Jessamine, P. G., M. Desjardins, T. Gillis, D. Scollard, F. Jamieson, G. Broukhanski, P. Chedore and A. McCarthy, 2012: Leprosy-like illness in a patient with Mycobacterium lepromatosis from Ontario, Canada. J Drugs Dermatol, 11, 229-233.
133	Carried forward to full text screen	Kai, M., M. Fafutis-Morris, Y. Miyamoto, T. Mukai, J. Mayorga-Rodriguez, M. A. Rodriguez-Castellanos, M. A. Martinez-Guzman and M. Matsuoka, 2016: Mutations in the drug resistance-determining region of Mycobacterium lepromatosis isolated from leprosy patients in Mexico. J Dermatol, 43, 1345-1349.
134	Carried forward to full text screen	Labuda, S. M., J. S. Schieffelin, J. G. Shaffer and B. M. Stryjewska, 2017: Hansen's Disease and Rheumatoid Arthritis Crossover of Clinical Symptoms: A Case Series of 18 Patients in the United States. Am J Trop Med Hyg, 97, 1726-1730.
135	Carried forward to full text screen	Marshall, A. S., 2020: Abstracts from the 2020 Annual Meeting of the Society of General Internal Medicine. J Gen Intern Med, 35, 1-779.
136	Carried forward to full text screen	Masood, M., L. Altieri, M. Dasco, R. Sharma and M. T. Ochoa, 2019: Mycobacterium lepromatosis: A novel cause of erythema nodosum leprosum. Journal of the American Academy of Dermatology, 81, Ab243-Ab243.
137	Carried forward to full text screen	Munjal, A., R. Khandia, K. K. Shende and J. Das, 2020: Mycobacterium lepromatosis genome exhibits unusually high CpG dinucleotide content and selection is key force in shaping codon usage. Infect Genet Evol, 84, 104399.
138	Carried forward to full text screen	Naig, S. R., E. Yu and S. Rhee, 2014: A wolf in sheep's clothing: Hansen's disease masquerading as a vasculitic process. Journal of General Internal Medicine, 29, S291.
139	Carried forward to full text screen	Nunzie, E., L. V. Ortega Cabrera, F. M. Macanchi Moncayo, P. F. Ortega Espinosa, A. Clapasson and C. Massone, 2014: Lucio Leprosy with Lucio's phenomenon, digital gangrene and anticardiolipin antibodies. Lepr Rev, 85, 194-200.
140	Carried forward to full text screen	Oo, Y. M., A. Paez and R. Brown, 2020: Leprosy: A rare case of infectious peripheral neuropathy in the United States. IDCases, 20, e00765.
141	Carried forward to full text screen	Rea, T. H., 2009: Latapi's Lepromatosis (Lucio's leprosy) without Lucio's phenomenon in a pubertal boy. Leprosy Review, 80, 445-447.
142	Carried forward to full text screen	Serrano-Coll, H. A., J. C. Beltrán-Alzate, S. M. Buitrago and N. Cardona-Castro, 2016: Lepromatous leprosy and human immunodeficiency virus co-infection associated with phenomenon of Lucio versus immune reconstitution inflammatory syndrome. Infectio, 20, 272-275.
143	Carried forward to full text screen	Sharma, G. and V. D. Sharma, 2019: Mycobacterium lepromatosis Lepromatous Leprosy in US Citizen Who Traveled to Disease-Endemic Areas. Emerg Infect Dis, 25, 389-390.
144	Carried forward to full text screen	Sharma, R., P. Singh, R. C. McCoy, S. M. Lenz, K. Donovan, M. T. Ochoa, I. Estrada-Garcia, M. Silva-Miranda, F. Jurado-Santa Cruz, M. F. Balagon, B. Stryjewska, D. M. Scollard, M. T. Pena, R. Lahiri, D. L. Williams, R. W. Truman and L. B. Adams, 2020: Isolation of Mycobacterium lepromatosis and Development of Molecular Diagnostic Assays to Distinguish Mycobacterium leprae and M. lepromatosis. Cli…
145	Carried forward to full text screen	Singh, A. V. and D. S. Chauhan, 2018: Mycobacterium lepromatosis Lepromatous Leprosy in US Citizen Who Traveled to Disease-Endemic Areas. Emerg Infect Dis, 24, 951-952.
146	Carried forward to full text screen	Singh, P., A. Benjak, V. J. Schuenemann, A. Herbig, C. Avanzi, P. Busso, K. Nieselt, J. Krause, L. Vera-Cabrera and S. T. Cole, 2015: Insight into the evolution and origin of leprosy bacilli from the genome sequence of Mycobacterium lepromatosis. Proc Natl Acad Sci U S A, 112, 4459-4464.
147	Carried forward to full text screen	Sotiriou, M. C., B. M. Stryjewska and C. Hill, 2016: Two Cases of Leprosy in Siblings Caused by Mycobacterium lepromatosis and Review of the Literature. Am J Trop Med Hyg, 95, 522-527.
148	Carried forward to full text screen	Torres-Guerrero, E., E. C. Sanchez-Moreno, C. E. Atoche-Dieguez, E. M. Carrillo-Casas, R. Arenas, J. Xicohtencatl-Cortes and R. Hernandez-Castro, 2018: Identification of Mycobacterium leprae and Mycobacterium lepromatosis in Formalin-Fixed and Paraffin-Embedded Skin Samples from Mexico. Annals of Dermatology, 30, 562-565.
149	Carried forward to full text screen	Trave, I., G. Barabino, A. Cavalchini and A. Parodi, 2020: Long-term ulcerations caused by Mycobacterium lepromatosis. Int J Mycobacteriol, 9, 223-225.
150	Carried forward to full text screen	Velarde-Felix, J. S., G. Alvarado-Villa and L. Vera-Cabrera, 2016: "Lucio's Phenomenon" Associated with Mycobacterium lepromatosis. Am J Trop Med Hyg, 94, 483-484.
151	Carried forward to full text screen	Vera-Cabrera, L., W. Escalante-Fuentes, S. S. Ocampo-Garza, J. Ocampo-Candiani, C. A. Molina-Torres, C. Avanzi, A. Benjak, P. Busso, P. Singh and S. T. Cole, 2015: Mycobacterium lepromatosis Infections in Nuevo Leon, Mexico. J Clin Microbiol, 53, 1945-1946.
152	Carried forward to full text screen	Vera-Cabrera, L., W. G. Escalante-Fuentes, M. Gomez-Flores, J. Ocampo-Candiani, P. Busso, P. Singh and S. T. Cole, 2011: Case of diffuse lepromatous leprosy associated with "Mycobacterium lepromatosis". J Clin Microbiol, 49, 4366-4368.
153	Carried forward to full text screen	Virk, A., B. Pritt, R. Patel, J. R. Uhl, S. A. Bezalel, L. E. Gibson, B. M. Stryjewska and M. S. Peters, 2017: Mycobacterium lepromatosis Lepromatous Leprosy in US Citizen Who Traveled to Disease-Endemic Areas. Emerg Infect Dis, 23, 1864-1866.
154	Carried forward to full text screen	Watson, W., J. M. Vassantachart and J. Luke, 2020: Clinicopathological challenge: acute blistering and dermal papules in a patient with scleroderma. Int J Dermatol, 59, e99-e101.
155	Carried forward to full text screen	Widiatma, R. R. and H. Sukanto, 2019: Diffuse lepromatous leprosy caused by dual infection of mycobacterium leprae and mycobacterium lepromatosis: A case report. Dermatology Reports, 11, 180-182.
156	Carried forward to full text screen	Yuan, Y., Y. Wen, Y. You, Y. Xing, H. Li, X. Weng, N. Wu, S. Liu, S. Zhang, W. Zhang and Y. Zhang, 2015: Characterization of Mycobacterium leprae Genotypes in China--Identification of a New Polymorphism C251T in the 16S rRNA Gene. PLoS One, 10, e0133268.
157	Carried forward to full text screen	Zhang, Y., Y. Sun, C. Wang, D. Liu, M. Chen, X. Fu, G. Zhou, H. Liu and F. Zhang, 2015: Failure to detect Mycobacterium lepromatosis as a cause of leprosy in 85 Chinese patients. Indian J Dermatol Venereol Leprol, 81, 499-500.
158	M. lepromatosis not the pathogen studied	Adams LB. Susceptibility and resistance in leprosy: Studies in the mouse model. Immunol Rev 2021; 301(1): 157-74.
159	M. lepromatosis not the pathogen studied	Anantharam P, Emerson LE, Bilcha KD, Fairley JK, Tesfaye AB. Undernutrition, food insecurity, and leprosy in North Gondar Zone, Ethiopia: A case-control study to identify infection risk factors associated with poverty. PLoS Negl Trop Dis 2021; 15(6): e0009456.
160	M. lepromatosis not the pathogen studied	Arnaiz MR, Iglesias MS, Franco JI, Arzamendia L, Santini MS, Recalde HC. Status and forecast of leprosy in the still endemic province of Formosa in northern Argentina. PLoS Negl Trop Dis 2021; 15(1): e0008881.
161	M. lepromatosis not the pathogen studied	Bhandari J, Awais M, Robbins BA, Gupta V. Leprosy. StatPearls 2022.
162	M. lepromatosis not the pathogen studied	Brozou A, Fuller BT, Grimes V, et al. Leprosy in medieval Denmark: Exploring life histories through a multi-tissue and multi-isotopic approach. Am J Phys Anthropol 2021; 176(1): 36-53.
163	M. lepromatosis not the pathogen studied	Carvalho AG, Tiwari A, Luz JGG, et al. Leprosy and cutaneous leishmaniasis affecting the same individuals: A retrospective cohort analysis in a hyperendemic area in Brazil. PLoS Negl Trop Dis 2021; 15(12): e0010035.
164	M. lepromatosis not the pathogen studied	Coriolano CRF, Freitas Neto WAd, Penna GO, Sanchez MN. Factors associated with timing of lepra reactions in a cohort from 2008 to 2016 in Rondônia, Amazon region, Brazil. Cadernos de Saúde Pública 2021; 37(12).
165	M. lepromatosis not the pathogen studied	da Silva FV, Sousa GD, Silva PRD, et al. Social, environmental, and epidemiological aspects of leprosy occurrence in children in a hyperendemic region of Brazil. Leprosy Review 2021; 92(4): 398-405.
166	Not primary research	Deps P, Collin SM. Mycobacterium lepromatosis as a Second Agent of Hansen's Disease. Front Microbiol 2021; 12: 698588.
167	M. lepromatosis molecular biology	Dwivedi P, Sharma M, Patel P, Singh P. Simultaneous detection and differentiation between Mycobacterium leprae and Mycobacterium lepromatosis using novel polymerase chain reaction primers. J Dermatol 2021; 48(12): 1936-9.
168	Animal studies	Faber WR, Menke H, Rutten V, Pieters T. Lepra Bubalorum, a Potential Reservoir of Mycobacterium leprae. Front Microbiol 2021; 12: 786921.
169	Not primary research	Fafutis-Morris M, Padilla-Arellano JJR. Leprosy immunology. The Encyclopedia of Bacteriology Research Developments; 2021: 1385-94.
170	Carried forward to full text screen	Flores-Suarez LF, Fernandez-Sanchez M, Ahumada-Topete VH, Rodriguez M, Charli-Joseph Y. After all, still a magnificent impersonator. Rheumatology (Oxford) 2021; 60(7): e245-e6.
171	M. lepromatosis not the pathogen studied	Fongsataporn K. Leprosy with severe erythema nodosum leprosum in Prasat hospital: a case report. Journal of Infectious Diseases and Antimicrobial Agents 2021; 38(1): 27-34.
172	Not primary research	Frade MAC, Coltro PS, Filho FB, et al. Lucio's phenomenon: A systematic literature review of definition, clinical features, histopathogenesis and management. Indian J Dermatol Venereol Leprol 2021: 1-14.
173	Carried forward to full text screen	Fragozo-Ramos MC, Cano-Perez E, Sierra-Merlano RM, Camacho-Chaljub F, Gomez-Camargo D. Clinical, histopathological, and molecular characterization of leprosy in an endemic area of the colombian caribbean. Int J Mycobacteriol 2021; 10(2): 155-61.
174	M. lepromatosis not the pathogen studied	Glynn JR, Dube A, Fielding K, et al. The effect of BCG revaccination on all-cause mortality beyond infancy: 30-year follow-up of a population-based, double-blind, randomised placebo-controlled trial in Malawi. Lancet Infect Dis 2021; 21(11): 1590-7.
175	Animal studies	Hockings KJ, Mubemba B, Avanzi C, et al. Leprosy in wild chimpanzees. Nature 2021; 598(7882): 652-6.
176	M. lepromatosis not the pathogen studied	Hooij Av, Eeden SJFvd, Khatun M, et al. BCG-induced immunity profiles in household contacts of leprosy patients differentiate between protection and disease. 2021; Oxford, UK: Elsevier Ltd; 2021. p. 7230-7.
177	M. lepromatosis molecular biology	Jaiswal AK, Tiwari S, Jamal SB, et al. Reverse vaccinology and subtractive genomics approaches for identifying common therapeutics against Mycobacterium leprae and Mycobacterium lepromatosis. J Venom Anim Toxins Incl Trop Dis 2021; 27(e20200027): e20200027.
178	M. lepromatosis not the pathogen studied	Junior RB, Montenegro A, Fortuna T, et al. Virchowian leprosyand psoriasis arthritis: Case report. Journal of Clinical Rheumatology 2021; 27(SUPPL 1): S51-S2.
179	M. lepromatosis not the pathogen studied	Lahiri R, Adams LB, Thomas SS, Pethe K. Sensitivity of Mycobacterium leprae to Telacebec. Emerg Infect Dis 2022; 28(3): 749-51.
180	Not primary research	Lockwood DNJ, Barros Bd, Negera E, et al. Leprosy post-exposure prophylaxis risks not adequately assessed. Oxford, UK: Elsevier; 2021. p. e400-e1.
181	M. lepromatosis molecular biology	Lopez-Fernandez H, Vieira CP, Ferreira P, et al. On the Identification of Clinically Relevant Bacterial Amino Acid Changes at the Whole Genome Level Using Auto-PSS-Genome. Interdiscip Sci 2021; 13(2): 334-43.
182	Not primary research	LoRusso S. Infections of the Peripheral Nervous System. Continuum (Minneap Minn) 2021; 27(4): 921-42.
183	Not primary research	Lu G, Shan S, Zainab B, et al. Novel vaccine design based on genomics data analysis: A review. Scand J Immunol 2021; 93(3): e12986.
184	M. lepromatosis not the pathogen studied	N HP, Padhiyar JK, Patel T, et al. Antiphospholipid antibodies in a patient of Lucio phenomenon presenting with the gangrene of digits. Indian J Dermatol Venereol Leprol 2021; 87(1): 97-101.
185	Not primary research	Oliveira MF, Medeiros RCA, Mietto BS, et al. Reduction of host cell mitochondrial activity as Mycobacterium leprae's strategy to evade host innate immunity. Immunol Rev 2021; 301(1): 193-208.
186	Not primary research	Pal R, Bisht MK, Mukhopadhyay S. Secretory proteins of Mycobacterium tuberculosis and their roles in modulation of host immune responses: focus on therapeutic targets. FEBS J 2022.
187	Not primary research	Polak A, Chomentowska E, Rolinska A, Grzybowski A. Wanda Blenska and the program of leprosy treatment in Uganda. Clinics in Dermatology 2021; 39(1): 133-8.
188	Not primary research	Randhawa A, Kapila R, Schwartz RA. Leprosy: what is new. Int J Dermatol 2021.
189	M. lepromatosis not the pathogen studied	Rivas A, Chantre A, Santa J, Hoyos DM, Pacheco R, Ferro BE. Determinación de la persistencia y diagnóstico tardío de lepra en el Valle del Cauca de 2010 a 2016. Rev Fac Nac Salud Pública 2021; 39(3).
190	Animal studies	Schilling AK, McCurdy K, Fish A, et al. Diagnosing and Categorizing Leprosy in Live Eurasian Red Squirrels (Sciurus Vulgaris) for Management, Surveillance, and Translocation Purposes. J Zoo Wildl Med 2021; 52(2): 648-59.
191	M. lepromatosis molecular biology	Sharma M, Gupta Y, Dwivedi P, Kempaiah P, Singh P. Mycobacterium lepromatosis MLPM_5000 is a potential heme chaperone protein HemW and mis-annotation of its orthologues in mycobacteria. Infect Genet Evol 2021; 94: 105015.
192	Not primary research	Sharma M, Singh P. Repurposing Drugs to Combat Drug Resistance in Leprosy: A Review of Opportunities. Comb Chem High Throughput Screen 2021.
193	Not primary research	Sharma M, Singh P. Role of TlyA in the Biology of Uncultivable Mycobacteria. Comb Chem High Throughput Screen 2022.
194	Paleopathology	Taylor GM, Mays SA, Stewart GR. Analysis of a medieval strain of mycobacterium leprae from the deserted medieval village site of Wharram Percy, Yorkshire, UK. Journal of Archaeological Science-Reports 2021; 37.
195	M. lepromatosis not the pathogen studied	Tiago LMP, Barbosa MFF, Santos DFD, et al. Late follow-up of peripheral neural decompression in leprosy: functional and clinical outcomes. Arq Neuropsiquiatr 2021; 79(8): 716-23.
196	Not primary research	Wallace E, Hendrickson D, Tolli N, et al. Culturing Mycobacteria. Methods Mol Biol 2021; 2314: 1-58.
197	M. lepromatosis not the pathogen studied	Wheat SW, Stryjewska B, Cartwright MS. A Hand-Held Ultrasound Device for the Assessment of Peripheral Nerves in Leprosy. J Neuroimaging 2021; 31(1): 76-8.
198	Carried forward to full text screen	Cardona-Castro, N., M. V. Escobar-Builes, H. Serrano-Coll, L. B. Adams, and R. Lahiri. 2022. 'Mycobacterium lepromatosis as Cause of Leprosy, Colombia', Emerg Infect Dis, 28: 1067-68.
199	Carried forward to full text screen	Fernández, J. D. P., V. E. Pou-Soarez, R. Arenas, E. R. Juárez-Duran, S. L. Luna-Rojas, J. Xicohtencatl-Cortes, L. C. Martínez-Chavarría, F. Martínez-Hernández, and R. Hernández-Castro. 2022. 'Mycobacterium leprae and Mycobacterium lepromatosis Infection: a Report of Six Multibacillary Cases of Leprosy in the Dominican Republic', Jpn J Infect Dis, 75: 427-30.
200	Carried forward to full text screen	Khan, S., B. L. Adler, A. W. Armstrong, R. Lahiri, and M. T. Ochoa. 2022. 'Impact of Mycobacterium leprae and Mycobacterium lepromatosis on Immune Reactions and Clinical Outcomes in Hansen's Disease: A Single-Center Retrospective Analysis', J Am Acad Dermatol.
201	Not primary research	Klowak, M., and A. K. Boggild. 2022. 'A review of nutrition in neuropathic pain of leprosy', Ther Adv Infect Dis, 9: 20499361221102663.
202	M. lepromatosis not the pathogen studied	Lemes, M. R., T. C. V. Rodrigues, A. K. Jaiswal, S. Tiwari, H. Sales-Campos, L. E. Andrade-Silva, C. J. F. Oliveira, V. Azevedo, V. Rodrigues, S. C. Soares, and M. V. da Silva. 2022. 'In silico designing of a recombinant multi-epitope antigen for leprosy diagnosis', J Genet Eng Biotechnol, 20: 128.
203	Not primary research	Serrano-Coll, H., and N. Cardona-Castro. 2022. 'Neuropathic ulcers in leprosy: clinical features, diagnosis and treatment', J Wound Care, 31: S32-s40.
204	M. lepromatosis molecular biology	Silva, F. J., D. Santos-Garcia, X. Zheng, L. Zhang, and X. Y. Han. 2022. 'Construction and Analysis of the Complete Genome Sequence of Leprosy Agent Mycobacterium lepromatosis', Microbiol Spectr, 10: e0169221.
205	M. lepromatosis not the pathogen studied	Zhang, Y., X. Lei, and J. Lu. 2022. 'Next-generation sequencing-assisted diagnosis of a case of leprosy misdiagnosed as erythema multiforme', Ann Clin Microbiol Antimicrob, 21: 40
206	Published after database searches completed	Norman T, Zikry J, Worswick S, Kim G, Ochoa MT. Lucio phenomenon with concomitant necrotizing fasciitis and acute kidney injury. Dermatology online journal. 2022 Jun 15;28(3)
207	Published after database searches completed	Romero-Navarrete M, Arenas R, Han XY, Vega-Memije ME, Castillo-Solana AD. Leprosy Caused by Mycobacterium lepromatosis. Am J Clin Pathol. 2022 Dec 1;158(6):678-86

## Sheet: Screen on full text
No.	Exclusion/inclusion	Reference
1	INCLUDE case report	Aldama Olmedo, O. M., M. Escobar, M. J. Martínez, M. Aldama, C. Montoya Bueno, L. F. Celias, R. Hernandez-Castro, R. Arenas-Guzmán and J. G. Pereira Brunelli, 2020: Necrotizing erythema nodosumin lepromatous leprosy associated with mixed infection by Mycobacterium lepromatosis and Mycobacterium leprae. Case report. Revista del Nacional (Itauguá), 12, 107-115.
2	EXCLUDE qPCR-HRM of M. leprae DRDR's in single M. lepromatosis specimen (FJ924)	Araujo, S., L. R. Goulart, R. W. Truman, I. M. B. Goulart, V. Vissa, W. Li, M. Matsuoka, P. Suffys, A. B. Fontes, P. S. Rosa, D. M. Scollard and D. L. Williams, 2017: qPCR-High resolution melt analysis for drug susceptibility testing of Mycobacterium leprae directly from clinical specimens of leprosy patients. PLoS Negl Trop Dis, 11, e0005506.
3	EXCLUDE does not investigate or report M. lepromatosis	Arnaiz, M. R., M. S. Iglesias, J. I. Franco, L. Arzamendia, M. S. Santini and H. C. Recalde, 2021: Status and forecast of leprosy in the still endemic province of Formosa in northern Argentina. PLoS Negl Trop Dis, 15, e0008881.
4	EXCLUDE does not investigate or report M. lepromatosis	Aslam, S., J. Peraza, A. Mekaiel, M. Castro and B. Casanas, 2019: Major risk factors for leprosy in a non-endemic area of the United States: A case series. IDCases, 17, e00557.
5	EXCLUDE does not investigate or report M. lepromatosis	Bandeira, S. S., C. A. Pires and J. A. S. Quaresma, 2019: Leprosy Reactions In Childhood: A Prospective Cohort Study In The Brazilian Amazon. Infect Drug Resist, 12, 3249-3257.
6	EXCLUDE does not investigate or report M. lepromatosis	Barbeito-Castineiras, G., B. Mejuto, A. C. Nieto, M. J. D. Santalla, A. A. Guirao and M. L. P. Del Molino, 2020: Leprosy in the twenty-first century: a microbiological, clinical, and epidemiological study in northwestern Spain. Eur J Clin Microbiol Infect Dis, 39, 1831-1835.
7	EXCLUDE review including 1 case reported elsewhere (Trave et al.)	Beltrame, A., G. Barabino, Y. Wei, A. Clapasson, P. Orza, F. Perandin, C. Piubelli, G. B. Monteiro, S. S. Longoni, P. Rodari, S. Duranti, R. Silva, V. A. Fittipaldo and Z. Bisoffi, 2020: Leprosy in Refugees and Migrants in Italy and a Literature Review of Cases Reported in Europe between 2009 and 2018. Microorganisms, 8.
8	EXCLUDE conference abstract published in full later (Belazel et al. 2019)	Bezalel, S., O. Onajin, A. Virk, B. Pritt, R. Patel, L. Gibson and M. Peters, 2018: Review of leprosy diagnosed at a Midwestern dermatology department, with highlight of Mycobacterium lepromatosis in a US-born Midwestern citizen. Journal of the American Academy of Dermatology, 79, Ab247-Ab247.
9	EXCLUDE review including 1 case reported elsewhere (Virk et al.) - PCR used in 3/9 cases but dates not given	Bezalel, S. A., O. Onajin, T. M. Gonzalez-Santiago, R. Patel, B. S. Pritt, A. Virk, L. E. Gibson and M. S. Peters, 2019: Leprosy in a Midwestern Dermatology Clinic: Report of 9 Patients. Mayo Clin Proc, 94, 417-423.
10	EXCLUDE does not investigate or report M. lepromatosis	Blevins, K. E., A. E. Crane, C. Lum, K. Furuta, K. Fox and A. C. Stone, 2020: Evolutionary history of Mycobacterium leprae in the Pacific Islands. Philos Trans R Soc Lond B Biol Sci, 375, 20190582.
11	EXCLUDE conference abstract published in full later (Serrano-Coll et al. 2016)	Cardona-Castro, N. M., H. A. Serrano-Coll, J. C. Beltran-Alzate and S. M. Buitrago, 2015: Lepromatous Leprosy and Hiv Co-Infection Associated with Phenomenon of Lucio Versus Immune Reconstitution Inflammatory Syndrome. American Journal of Tropical Medicine and Hygiene, 93, 528-528.
12	EXCLUDE does not investigate or report M. lepromatosis	Chow, M., L. Shue, T. Sierro, K. Tran, S. Vaccaro and M. T. Ochoa, 2019: Characterization and Outcomes of Patients With Hansen Disease Treated at the Los Angeles County Hospital. Jama Dermatology, 155, 1190-1192.
13	INCLUDE case report	Cleary, L. C., S. Suraj, D. Haburchak and J. E. Turrentine, 2017: The Armadillo Factor: Lepromatous Leprosy. Am J Med, 130, 1163-1166.
14	EXCLUDE does not investigate or report M. lepromatosis	Croker, C., J. Phommasith, R. Jerskey, A. Marutani and M. T. Ochoa, 2020: Hansen's Disease: differences in clinical presentation among Latin American and South East Asian born patients identified in Los Angeles County, California (1995-2016). Leprosy Review, 91, 244-254.
15	EXCLUDE conference abstract published in full later (Flores-Suarez et al. 2021)	Flores-Suarez, L. F., M. Fernandez-Sanchez, V. Ahumada and Y. Charli-Joseph, 2019: After All, Still a Magnificent Impersonator. Rheumatology, 58.
16	INCLUDE specimen survey (4 countries, 96 cases)	Han, X. Y., F. M. Aung, S. E. Choon and B. Werner, 2014: Analysis of the leprosy agents Mycobacterium leprae and Mycobacterium lepromatosis in four countries. Am J Clin Pathol, 142, 524-532.
17	INCLUDE case report (two cases with archived specimens)	Han, X. Y. and J. Jessurun, 2013: Severe leprosy reactions due to Mycobacterium lepromatosis. Am J Med Sci, 345, 65-69.
18	EXCLUDE whole genome sequence of FJ924	Han, X. Y., N. A. Mistry, E. J. Thompson, H. L. Tang, K. Khanna and L. Zhang, 2015: Draft Genome Sequence of New Leprosy Agent Mycobacterium lepromatosis. Genome Announc, 3.
19	INCLUDE case report	Han, X. Y. and M. Quintanilla, 2015: Diffuse Lepromatous Leprosy Due to Mycobacterium lepromatosis in Quintana Roo, Mexico. J Clin Microbiol, 53, 3695-3698.
20	INCLUDE case report (case #1, FJ924; case #2 archived specimen)	Han, X. Y., Y. H. Seo, K. C. Sizer, T. Schoberle, G. S. May, J. S. Spencer, W. Li and R. G. Nair, 2008: A new Mycobacterium species causing diffuse lepromatous leprosy. Am J Clin Pathol, 130, 856-864.
21	INCLUDE case report (two archived specimen cases)	Han, X. Y., K. C. Sizer and H. H. Tan, 2012: Identification of the leprosy agent Mycobacterium lepromatosis in Singapore. J Drugs Dermatol, 11, 168-172.
22	EXCLUDE comparative sequence analysis (of FJ924)	Han, X. Y., K. C. Sizer, E. J. Thompson, J. Kabanja, J. Li, P. Hu, L. Gomez-Valero and F. J. Silva, 2009: Comparative sequence analysis of Mycobacterium leprae and the new leprosy-causing Mycobacterium lepromatosis. J Bacteriol, 191, 6067-6074.
23	INCLUDE specimen survey (Mexico, 120 cases)	Han, X. Y., K. C. Sizer, J. S. Velarde-Felix, L. O. Frias-Castro and F. Vargas-Ocampo, 2012: The leprosy agents Mycobacterium lepromatosis and Mycobacterium leprae in Mexico. Int J Dermatol, 51, 952-959.
24	EXCLUDE repeat PCR on Mexican dual infection cases from Han et al. 2012	Han, X. Y., J. Zhang and L. Li, 2015: Leprosy Agents Mycobacterium lepromatosis and Mycobacterium leprae in Mexico: a Clarification. J Clin Microbiol, 53, 3387-3388.
25	INCLUDE case report (two cases)	Htet, L., M. Kai and Y. Miyamoto, 2018: New etiology of leprosy in Myanmar: another two patients. Leprosy Review, 89, 316-318.
26	INCLUDE case report	Jessamine, P. G., M. Desjardins, T. Gillis, D. Scollard, F. Jamieson, G. Broukhanski, P. Chedore and A. McCarthy, 2012: Leprosy-like illness in a patient with Mycobacterium lepromatosis from Ontario, Canada. J Drugs Dermatol, 11, 229-233.
27	INCLUDE specimen survey for DRDR's (Mexico, 19 cases)	Kai, M., M. Fafutis-Morris, Y. Miyamoto, T. Mukai, J. Mayorga-Rodriguez, M. A. Rodriguez-Castellanos, M. A. Martinez-Guzman and M. Matsuoka, 2016: Mutations in the drug resistance-determining region of Mycobacterium lepromatosis isolated from leprosy patients in Mexico. J Dermatol, 43, 1345-1349.
28	EXCLUDE does not investigate or report M. lepromatosis	Labuda, S. M., J. S. Schieffelin, J. G. Shaffer and B. M. Stryjewska, 2017: Hansen's Disease and Rheumatoid Arthritis Crossover of Clinical Symptoms: A Case Series of 18 Patients in the United States. Am J Trop Med Hyg, 97, 1726-1730.
29	EXCLUDE M. leprae	Marshall, A. S., 2020: Abstracts from the 2020 Annual Meeting of the Society of General Internal Medicine. J Gen Intern Med, 35, 1-779.
30	EXCLUDE conference abstract published in full later (Khan et al. 2022)	Masood, M., L. Altieri, M. Dasco, R. Sharma and M. T. Ochoa, 2019: Mycobacterium lepromatosis: A novel cause of erythema nodosum leprosum. Journal of the American Academy of Dermatology, 81, Ab243-Ab243.
31	EXCLUDE CpG content analysis of M. lepromatosis NCBI sequence data	Munjal, A., R. Khandia, K. K. Shende and J. Das, 2020: Mycobacterium lepromatosis genome exhibits unusually high CpG dinucleotide content and selection is key force in shaping codon usage. Infect Genet Evol, 84, 104399.
32	EXCLUDE does not investigate or report M. lepromatosis	Naig, S. R., E. Yu and S. Rhee, 2014: A wolf in sheep's clothing: Hansen's disease masquerading as a vasculitic process. Journal of General Internal Medicine, 29, S291.
33	EXCLUDE M. leprae	Nunzie, E., L. V. Ortega Cabrera, F. M. Macanchi Moncayo, P. F. Ortega Espinosa, A. Clapasson and C. Massone, 2014: Lucio Leprosy with Lucio's phenomenon, digital gangrene and anticardiolipin antibodies. Lepr Rev, 85, 194-200.
34	INCLUDE M. leprae (LPh, negative for M. lepromatosis)	Oo, Y. M., A. Paez and R. Brown, 2020: Leprosy: A rare case of infectious peripheral neuropathy in the United States. IDCases, 20, e00765.
35	EXCLUDE does not investigate or report M. lepromatosis	Rea, T. H., 2009: Latapi's Lepromatosis (Lucio's leprosy) without Lucio's phenomenon in a pubertal boy. Leprosy Review, 80, 445-447.
36	INCLUDE M. lepromatosis PCR-negative; M. leprae PCR-positive (HIV+ possible IRIS LP)	Serrano-Coll, H. A., J. C. Beltrán-Alzate, S. M. Buitrago and N. Cardona-Castro, 2016: Lepromatous leprosy and human immunodeficiency virus co-infection associated with phenomenon of Lucio versus immune reconstitution inflammatory syndrome. Infectio, 20, 272-275.
37	EXCLUDE correspondence in response to Virk et al.	Sharma, G. and V. D. Sharma, 2019: Mycobacterium lepromatosis Lepromatous Leprosy in US Citizen Who Traveled to Disease-Endemic Areas. Emerg Infect Dis, 25, 389-390.
38	INCLUDE specimen survey (3 countries, 445 cases)	Sharma, R., P. Singh, R. C. McCoy, S. M. Lenz, K. Donovan, M. T. Ochoa, I. Estrada-Garcia, M. Silva-Miranda, F. Jurado-Santa Cruz, M. F. Balagon, B. Stryjewska, D. M. Scollard, M. T. Pena, R. Lahiri, D. L. Williams, R. W. Truman and L. B. Adams, 2020: Isolation of Mycobacterium lepromatosis and Development of Molecular Diagnostic Assays to Distinguish Mycobacterium leprae and M. lepromatosis. Cli…
39	EXCLUDE correspondence in response to Virk et al.	Singh, A. V. and D. S. Chauhan, 2018: Mycobacterium lepromatosis Lepromatous Leprosy in US Citizen Who Traveled to Disease-Endemic Areas. Emerg Infect Dis, 24, 951-952.
40	INCLUDE specimen survey (4+ countries, 227 cases). WGS of DLL case (Mx1-22A) from Vera-Cabrera et al. 2011	Singh, P., A. Benjak, V. J. Schuenemann, A. Herbig, C. Avanzi, P. Busso, K. Nieselt, J. Krause, L. Vera-Cabrera and S. T. Cole, 2015: Insight into the evolution and origin of leprosy bacilli from the genome sequence of Mycobacterium lepromatosis. Proc Natl Acad Sci U S A, 112, 4459-4464.
41	INCLUDE case report (two siblings). Authors cite B. M. Stryjewska (unpublished data) of 2 USA (Costa Rican) cases.	Sotiriou, M. C., B. M. Stryjewska and C. Hill, 2016: Two Cases of Leprosy in Siblings Caused by Mycobacterium lepromatosis and Review of the Literature. Am J Trop Med Hyg, 95, 522-527.
42	INCLUDE specimen survey (Mexico, 41 cases)	Torres-Guerrero, E., E. C. Sanchez-Moreno, C. E. Atoche-Dieguez, E. M. Carrillo-Casas, R. Arenas, J. Xicohtencatl-Cortes and R. Hernandez-Castro, 2018: Identification of Mycobacterium leprae and Mycobacterium lepromatosis in Formalin-Fixed and Paraffin-Embedded Skin Samples from Mexico. Annals of Dermatology, 30, 562-565.
43	INCLUDE case report (also mentioned in Beltrame et al.)	Trave, I., G. Barabino, A. Cavalchini and A. Parodi, 2020: Long-term ulcerations caused by Mycobacterium lepromatosis. Int J Mycobacteriol, 9, 223-225.
44	INCLUDE case report	Velarde-Felix, J. S., G. Alvarado-Villa and L. Vera-Cabrera, 2016: "Lucio's Phenomenon" Associated with Mycobacterium lepromatosis. Am J Trop Med Hyg, 94, 483-484.
45	INCLUDE specimen survey (Mexico, 38 cases)	Vera-Cabrera, L., W. Escalante-Fuentes, S. S. Ocampo-Garza, J. Ocampo-Candiani, C. A. Molina-Torres, C. Avanzi, A. Benjak, P. Busso, P. Singh and S. T. Cole, 2015: Mycobacterium lepromatosis Infections in Nuevo Leon, Mexico. J Clin Microbiol, 53, 1945-1946.
46	INCLUDE case report	Vera-Cabrera, L., W. G. Escalante-Fuentes, M. Gomez-Flores, J. Ocampo-Candiani, P. Busso, P. Singh and S. T. Cole, 2011: Case of diffuse lepromatous leprosy associated with "Mycobacterium lepromatosis". J Clin Microbiol, 49, 4366-4368.
47	INCLUDE case report (also mentioned in Bezalel et al.)	Virk, A., B. Pritt, R. Patel, J. R. Uhl, S. A. Bezalel, L. E. Gibson, B. M. Stryjewska and M. S. Peters, 2017: Mycobacterium lepromatosis Lepromatous Leprosy in US Citizen Who Traveled to Disease-Endemic Areas. Emerg Infect Dis, 23, 1864-1866.
48	INCLUDE case report	Watson, W., J. M. Vassantachart and J. Luke, 2020: Clinicopathological challenge: acute blistering and dermal papules in a patient with scleroderma. Int J Dermatol, 59, e99-e101.
49	INCLUDE case report	Widiatma, R. R. and H. Sukanto, 2019: Diffuse lepromatous leprosy caused by dual infection of mycobacterium leprae and mycobacterium lepromatosis: A case report. Dermatology Reports, 11, 180-182.
50	INCLUDE specimen survey (China, 171 cases)	Yuan, Y., Y. Wen, Y. You, Y. Xing, H. Li, X. Weng, N. Wu, S. Liu, S. Zhang, W. Zhang and Y. Zhang, 2015: Characterization of Mycobacterium leprae Genotypes in China--Identification of a New Polymorphism C251T in the 16S rRNA Gene. PLoS One, 10, e0133268.
51	INCLUDE specimen survey (China, 85 cases)	Zhang, Y., Y. Sun, C. Wang, D. Liu, M. Chen, X. Fu, G. Zhou, H. Liu and F. Zhang, 2015: Failure to detect Mycobacterium lepromatosis as a cause of leprosy in 85 Chinese patients. Indian J Dermatol Venereol Leprol, 81, 499-500.
52	INCLUDE case report	Flores-Suarez LF, Fernandez-Sanchez M, Ahumada-Topete VH, Rodriguez M, Charli-Joseph Y. After all, still a magnificent impersonator. Rheumatology (Oxford) 2021; 60(7): e245-e6.
53	INCLUDE specimen survey (Colombia, 41 cases)	Fragozo-Ramos MC, Cano-Perez E, Sierra-Merlano RM, Camacho-Chaljub F, Gomez-Camargo D. Clinical, histopathological, and molecular characterization of leprosy in an endemic area of the colombian caribbean. Int J Mycobacteriol 2021; 10(2): 155-61.
54	INCLUDE specimen survey (Colombia, 92 cases)	Cardona-Castro, N., M. V. Escobar-Builes, H. Serrano-Coll, L. B. Adams, and R. Lahiri. 2022. 'Mycobacterium lepromatosis as Cause of Leprosy, Colombia', Emerg Infect Dis, 28: 1067-68.
55	INCLUDE case series	Fernández, J. D. P., V. E. Pou-Soarez, R. Arenas, E. R. Juárez-Duran, S. L. Luna-Rojas, J. Xicohtencatl-Cortes, L. C. Martínez-Chavarría, F. Martínez-Hernández, and R. Hernández-Castro. 2022. 'Mycobacterium leprae and Mycobacterium lepromatosis Infection: a Report of Six Multibacillary Cases of Leprosy in the Dominican Republic', Jpn J Infect Dis, 75: 427-30.
56	INCLUDE specimen survey (USA, 18 ENL cases)	Khan, S., B. L. Adler, A. W. Armstrong, R. Lahiri, and M. T. Ochoa. 2022. 'Impact of Mycobacterium leprae and Mycobacterium lepromatosis on Immune Reactions and Clinical Outcomes in Hansen's Disease: A Single-Center Retrospective Analysis', J Am Acad Dermatol.
57	INCLUDE case report	Norman T, Zikry J, Worswick S, Kim G, Ochoa MT. Lucio phenomenon with concomitant necrotizing fasciitis and acute kidney injury. Dermatology online journal. 2022 Jun 15;28(3)
58	INCLUDE family case report	Romero-Navarrete M, Arenas R, Han XY, Vega-Memije ME, Castillo-Solana AD. Leprosy Caused by Mycobacterium lepromatosis. Am J Clin Pathol. 2022 Dec 1;158(6):678-86

## Sheet: QA tool (case reports)
Item	Criteria	Notes
Item #1	Were patient’s demographic characteristics clearly described?	score 1 if 'yes', 0.5 if partially described, 0 if 'no' or unclear
Item #2	Was the patient’s history clearly described and presented as a timeline?	score 1 if 'yes', 0.5 if partially described, 0 if 'no' or unclear
Item #3	Was the current clinical condition of the patient on presentation clearly described?	score 1 if 'yes', 0.5 if partially described, 0 if 'no' or unclear
Item #4	Were diagnostic tests or assessment methods and the results clearly described?	score 1 if 'yes', 0.5 if partially described, 0 if 'no' or unclear
Item #5	Was the intervention(s) or treatment procedure(s) clearly described?	score 1 if 'yes', 0.5 if partially described, 0 if 'no' or unclear
Item #6	Was the post-intervention clinical condition clearly described?	score 1 if 'yes', 0.5 if partially described, 0 if 'no' or unclear
Item #7	Were adverse events (harms) or unanticipated events identified and described?	score 1 if 'yes', 0.5 if partially described, 0 if 'no' or unclear
Item #8	Does the case report provide takeaway lessons?	score 1 if 'yes', 0.5 if partially described, 0 if 'no' or unclear
Good	Score 6 - 8
Fair	Score 4 - 5
Poor	Score 0 - 3

## Sheet: QA ratings (case reports)
			Item #1	Item #2	Item #3	Item #4	Item #5	Item #6	Item #7	Item #8
Author	Year		Patient demographics (age, sex, origin, etc.)	Patient history and timeline	Clinical condition on presentation	Diagnostic tests, assessment methods and results	Intervention or treatment procedures	Post-intervention clinical condition	Adverse or unanticipated events	Takeaway lessons	Reviewer scores	Average score	Quality rating
Aldama Olmedo	2020	Reviewer 1	0.5	1	1	1	0.5	0	0	0.5	4.5	5	Fair
		Reviewer 2	1	0.5	1	1	1	0.5	0	0.5	5.5
Cleary	2017	Reviewer 1	1	1	1	1	1	0.5	0.5	1	7	6.75	Good
		Reviewer 2	1	1	1	0.5	1	0	1	1	6.5
Fernández	2022	Reviewer 1	0.5	0.5	1	1	0.5	0.5	0.5	0.5	5	5.5	Fair
		Reviewer 2	1	0.5	1	1	1	0.5	0.5	0.5	6
Flores-Suarez	2021	Reviewer 1	1	1	1	1	0.5	0.5	1	1	7	7.25	Good
		Reviewer 2	1	1	1	1	1	0.5	1	1	7.5
Han	2008	Reviewer 1	1	0.5	1	1	0.5	0.5	1	0.5	6	7	Good
		Reviewer 2	1	1	1	1	1	1	1	1	8
Han	2012	Reviewer 1	0.5	0.5	0.5	1	0	0	0	1	3.5	4.5	Fair
		Reviewer 2	0.5	0.5	0.5	1	0.5	1	0.5	1	5.5
Han & Quintanilla	2015	Reviewer 1	1	1	1	1	0.5	1	1	1	7.5	7.75	Good
		Reviewer 2	1	1	1	1	1	1	1	1	8
Han & Jessurun	2013	Reviewer 1	0.5	1	1	1	0.5	0.5	0.5	1	6	6.25	Good
		Reviewer 2	1	1	1	1	0.5	0.5	0.5	1	6.5
Htet	2018	Reviewer 1	0.5	0.5	0.5	0.5	0.5	1	0.5	0.5	4.5	4.5	Fair
		Reviewer 2	1	0.5	0.5	0.5	0.5	0.5	0.5	0.5	4.5
Jessamine	2012	Reviewer 1	1	1	1	1	0.5	1	0	0.5	6	6.75	Good
		Reviewer 2	1	1	1	1	1	1	0.5	1	7.5
Norman	2022	Reviewer 1	1	1	1	0.5	1	0.5	1	1	7	7.25	Good
		Reviewer 2	1	1	1	0.5	1	1	1	1	7.5
Oo	2020	Reviewer 1	1	1	1	0.5	1	1	1	1	7.5	7.25	Good
		Reviewer 2	1	1	1	0.5	1	0.5	1	1	7
Romero-Navarrete	2022	Reviewer 1	1	1	1	1	1	1	1	1	8	8	Good
		Reviewer 2	1	1	1	1	1	1	1	1	8
Serrano-Coll	2016	Reviewer 1	0.5	1	1	1	1	0.5	1	1	7	7.25	Good
		Reviewer 2	1	1	1	1	1	0.5	1	1	7.5
Sotiriou	2016	Reviewer 1	0.5	1	1	0.5	0.5	0.5	0.5	0.5	5	6.25	Good
		Reviewer 2	1	1	1	0.5	1	1	1	1	7.5
Trave	2020	Reviewer 1	0.5	0.5	1	0.5	0.5	0	0	0.5	3.5	4	Fair
		Reviewer 2	0.5	1	1	0.5	0.5	0	0.5	0.5	4.5
Velarde-Felix	2016	Reviewer 1	0.5	1	1	0	1	1	0	0.5	5	4.75	Fair
		Reviewer 2	1	0.5	1	0.5	0.5	0.5	0	0.5	4.5
Vera-Cabrera	2011	Reviewer 1	1	1	1	1	0.5	0.5	0	1	6	6.5	Good
		Reviewer 2	1	1	1	1	0.5	1	0.5	1	7
Virk	2017	Reviewer 1	1	1	1	1	0.5	0.5	0	1	6	6.75	Good
		Reviewer 2	1	1	1	1	1	0.5	1	1	7.5
Watson	2020	Reviewer 1	0.5	0.5	0.5	1	0.5	0	0	0.5	3.5	4.5	Fair
		Reviewer 2	0.5	1	1	0.5	0.5	0.5	0.5	1	5.5
Widiatma & Sukanto	2015	Reviewer 1	0.5	1	1	0.5	0.5	0	0	0.5	4	4.25	Fair
		Reviewer 2	0.5	0.5	1	0.5	1	0.5	0.5	0	4.5

## Sheet: Data extraction (case reports)
First author	Year of study	Country of residence	Country of origin	Specimen	Year of diagnosis	Infection	Age	Sex	Classification	Reaction(s)	History	Other diagnoses	Treatment	Outcome (end of Tx or follow up)	PCR target(s)	PCR primers	Comment
Han	2008	USA	Mexico	Autopsy*		M. lepromatosis	53	M	DLL	LP	1y evolution	Cellulitis	Intravenous ampicillin/sulbactam, ITU admission	Death ('septic shock', possible 'stormy' ENL)	16S rRNA, mmaA, ribF-rpsO, hsp65, rpoB, rpoT	AFBFO-UBR3 (16S rRNA, 1540bp) and others (see original paper, Table 1)	Non-specific primers followed by sequencing
Han	2008	USA	Mexico	Archive	2002	M. lepromatosis	31	M	DLL	LP	Presumptive rheumatoid arthritis Tx methotrexate + prednisone (6y)	Necrotic skin lesions, sepsis	Antibiotics + steroids, debridement + amputation	Death	16S rRNA, mmaA, ribF-rpsO, hsp65, rpoB, rpoT	MLEFO-MLERE (16S rRNA, 432bp) and others (see original paper, Table 1)	Non-specific primers followed by sequencing
Vera-Cabrera	2011	Mexico	Mexico	Archive	2005	M. lepromatosis	86	F	DLL	LP	10d distal cyanosis	Cryoglobulinemia (+ pentoxifylline + cyclophosphamide)	MDT (MB HD)	Died (3mo) cause unknown (had improved at 10d, discharged at 14d)	rrs, rpoB, sigA, hsp65, RLEP	Case strain (Mx1-22) 100% identical with Han et al. FJ924	M. leprae RLEP, folP1 and gyrA PCR negative
Han	2012	Singapore	Singapore	Archive	1999	Dual	61	M	DLL		2y evolution	Necrotic skin lesions, sepsis	Hansen's disease Tx + steroids	Death	16S rRNA, mmaA3, hsp65	MLEFO-MLERE (16S RNA, 432bp, non-specific), MMAFO-MMARE (mmaA3, 438bp, non-specific)	99.9% identical to strain FJ924; M. leprae coinfection identified by LERF2-MLERE (16S rRNA, 366bp, M. leprae-specific) and H65-2F-HC5-2R (hsp65, 366bp, non-specific)
Han	2012	Singapore	Singapore	Archive	1999	Dual	72	M	DLL		2y evolution	Necrotic skin lesions, sepsis	Hansen's disease Tx + steroids	Death	16S rRNA, rpoB	LPMF2-MLERE (16S rRNA, 294bp, M. lepromatosis-specific)	M. leprae coinfection identified by MLEFO-MLERE (16S rRNA, 434bp, non-specific) and rpoB (RB-2F-RBRE, 343bp, non-specific)
Jessamine	2012	Canada	Canada	Current**		M. lepromatosis	72	M	LL-like (mycobacteria not found in peripheral nerves)		2y evolution, travel (Florida)	NSCLC	Rifampicin, clofazimine, dapsone > rifampicin, clofazimine + clarithromycin + moxifloxacin	Died (lung cancer, 5mo)	16S rRNA	M. lepromatosis identified by sequencing 16S rRNA gene	M. leprae 18kD protein and RLEP PCR negative, hsp65 gene sequence 91% similar to M. leprae
Han & Jessurun	2013	USA	Mexico	Archive	2005	M. lepromatosis	32	M	LL	ENL		Sarcoidosis	Rifampicin, clofazimine, dapsone + thalidomide	Adequate	16S rRNA	LPMF2-MLER4 (16S rRNA, 143bp, M. lepromatosis-specific)	LERF2-MLER4 (16S rRNA, 135bp, M. leprae-specific) plus 413bp common amplicon sequence matched M. lepromatosis
Han & Jessurun	2013	USA	Mexico	Archive	1963	M. lepromatosis	50	F	DLL	LP		Soft tissue sarcoma (right lower leg) with surrounding HD lesions (by retrospective histopathology)		Died 1998 (age 85y)	16S rRNA	LPMF2-MLER4 (16S rRNA, 143bp, M. lepromatosis-specific)	LERF2-MLER4 (16S rRNA, 135bp, M. leprae-specific) plus 413bp common amplicon sequence matched M. lepromatosis
Han & Quintanilla	2015	Mexico	Mexico	Current		M. lepromatosis	43	F	DLL	ENL	2y evolution, armadillo eaten in community (but not by patient)		Rifampicin, clofazimine, dapsone (18mo) + prednisone (1wk)	Good (3y), recovery of sensation + regrowth of hair	16S rRNA	LPMF2-MLER4 (16S rRNA, 143bp, M. lepromatosis-specific)	LERF2-MLER4 (16S rRNA, 135bp, M. leprae-specific) plus 413bp common amplicon sequence matched M. lepromatosis
Widiatma & Sukanto	2015	Indonesia	Indonesia	Current		Dual	41	F	DLL	LP	HD 28y previously (Tx not reported), 12mo HD MDT 1y previously		Rifampicin, clofazimine (-dapsone because anaemic) + albumin transfusion + PRC transfusion	Favourable (4wk), discharged, ulcers healing	16S rRNA	LPMF2-MLER4 (16S rRNA, 143bp, M. lepromatosis-specific)	LERF2-MLER4 (16S rRNA, 135bp, M. leprae-specific)
Serrano-Coll	2016	Colombia	Colombia	Current		M. leprae	37	F	LL	LP	HIV+ IRIS, 3y evolution	Malnourished	MDT (MB HD), ART (HIV), no steroids or thalidomide	Favourable (2mo), healing of skin lesions, reduced HIV viral load	Detail not reported	(Skin biopsy DNA extract sequenced at Ecole Polytechnique Fédérale de Lausanne)
Sotiriou	2016	USA	Mexico	Archive	2007	M. lepromatosis	25	M	BL	Type 1 > ENL	18mo evolution, frequent handling + consumption of armadillo	Syphilis (borderline positive ANA)	Rifampin, minocycline, clarithromycin (12mo) + prednisone + pentoxifylline > + clofazimine + thalidomide	Favourable (7y), mild neurological deficits resolved, but continued thalidomide + prednisone because of sparse but new ENL lesions	16S rRNA	M. lepromatosis identified by sequencing 16S rRNA gene (NHDP, Baton Rouge)
Sotiriou	2016	USA	Mexico	Current		M. lepromatosis	41	F	BL	ENL	Sibling of 25yo M, co-habited for 1y post-immigration	Diabetes	Rifampin, clarithromycin, clofazimine + IV methylprednisone > prednisone + thalidomide + vitamin D supplement + aspirin + clopidogrel	Mild relapse (14mo) due to non-adherence to prednisone > post-discharge rifampin, clarithromycin, clofazimine + prednisone + thalidomide	16S rRNA	M. lepromatosis identified by sequencing 16S rRNA gene (NHDP, Baton Rouge)
Velarde-Felix	2016	Mexico	Mexico	Current		M. lepromatosis	49	M	DLL	ENL > LP	3y evolution (ENL + thalidomide)		MDT (MB HD)	Currently unresolved (time on treatment not reported)	Detail not reported	Protocol as per Vera-Cabrera et al. (2011)
Cleary	2017	USA	Mexico	Current		M. lepromatosis	31	M	DLL	ENL	Hunted + eaten armadillo		Rifampin, minocycline, clarithromycin (12mo) + prednisone + thalidomide	Not reported	Detail not reported	Bone marrow biopsy sent to CDC for PCR (positive for M. lepromatosis, negative for M. leprae)
Virk	2017	USA	USA	Current		M. lepromatosis	59	M	LL	None	1y evolution, extensive travel (including Pacific coast of Mexico, consistent with 7-8y incubation), no other known exposures	Rheumatoid arthritis (2y, prednisone + methotrexate)	Rifampin, clarithromycin, dapsone	Favourable (3mo) but minimal improvement in arthralgias or peripheral neuropathy.	16S rRNA	397bp sequence identical with Han et al. FJ924 (EU203590)	Confirmed by M. lepromatosis specific PCR at NHDP, Baton Rouge (detail not reported)
Htet	2018	Myanmar	Myanmar	Current		M. lepromatosis	68	M	LL (relapse)		HD 20y previously, dapsone mono Tx >3y, lesions resolved			Not reported	Detail not reported	M. lepromatosis identified by sequencing rpoB, folP1, gyrA (Japan Leprosy Research Center, 2017)
Htet	2018	Myanmar	Myanmar	Current		M. lepromatosis	24	M	LL	ENL	3y evolution	MDT + prednisone		BI 5+ (24mo), resistance suspected but no DRDR mutations	Detail not reported	M. lepromatosis identified by sequencing rpoB, folP1, gyrA (Japan Leprosy Research Center, 2017)
Aldama Olmedo	2020	Paraguay	Paraguay	Current		Dual	21	F	LL (2016)	ENL > LP	2y evolution	Vasculitis related to drug abuse	Metronidazole, ciprofloxacin, cefazolin + prednisone	Good, facial lesions healed (with scarring)	hemN	LPM244F-LPM244R (hemN, 244bp, M. lepromatosis-specific)	M. leprae coinfection identified by RLEP-7 and RLEP-8
Oo	2020	USA	Nepal	Current		M. leprae	43	F	BB	Type 1 > LP			Dapsone, clarithromycin, moxifloxacin + prednisone + methotrexate + folinic acid supplement (except on methotrexate day) + vitamin D supplement > +minocycline -dapsone -methotrexate	Adequate (12mo), Tx ongoing, ulcers healed, peripheral neuropathy persistent	Detail not reported	(Skin biopsy specimen positive for M. leprae, negative for M. lepromatosis by PCR; NHDP acknowledged)
Trave	2020	Italy	Cuba	Current		M. lepromatosis	41	F	DLL	LP	Necrotic cutaneous vasculitis 4y previously, partial resolution with corticosteroids		Rifampicin, clofazimine, dapsone		Detail not reported	"The molecular search of leprosy agents led to the conclusion that only M. lepromatosis was present in the sample"
Watson	2020	USA	USA	Current		M. lepromatosis	58	M	LL	ENL	12y history of poor wound healing refractory to immunosuppressive Tx, biopsy-proven cutaneous vasculitis, mixed connective tissue disease (scleroderma variant) with positive U1RNP antibodies and bilateral acro-osteolysis with amputated digits; past 6mo prednisone + hydroxychloroquine + mycophenolate mofetil with poor response		Rifampin, minocycline	Not reported, monitoring for autoimmune condition	Detail not reported	M. lepromatosis identified by sequencing (NHDP, Baton Rouge)
Flores-Suarez	2021	Mexico	Mexico	Current		M. lepromatosis	32	F	DLL	ENL	7y evolution	Vasculitides, cutaneous vasculitis	Rifampicin, clofazimine, dapsone>oxfloxacin + prednisone + thalidomide + pregabalin	Improvement of neuropathy + cutaneous disease at 18mo, Tx ongoing	16S rRNA	Detail not reported (PCR was positive for M. lepromatosis 142bp amplicon of the 16S rRNA gene)
Fernández	2022	Dominican Republic	Dominican Republic	Current		M. lepromatosis	40	M	LL		4y evolution		Rifampicin, clofazimine, dapsone (24mo)	Good (24mo), AFB-neg, no disabilities	hemN	LPM244F-LPM244R (hemN, 244bp, M. lepromatosis-specific)
Fernández	2022	Dominican Republic	Dominican Republic	Current		Dual	35	M	LL		8m evolution		Rifampicin, clofazimine, dapsone (24mo)	Good (24mo), AFB-neg, no disabilities	hemN	LPM244F-LPM244R (hemN, 244bp, M. lepromatosis-specific)	M. leprae coinfection identified by RLEP-7 and RLEP-8
Fernández	2022	Dominican Republic	Dominican Republic	Current		Dual	26	F	LL		1y evolution, family contact, pregnant		Post-delivery rifampicin, clofazimine, dapsone	Good at 6mo, Tx ongoing	hemN	LPM244F-LPM244R (hemN, 244bp, M. lepromatosis-specific)	M. leprae coinfection identified by RLEP-7 and RLEP-8
Fernández	2022	Dominican Republic	Dominican Republic	Current		M. leprae	48	M	BL		1y evolution, family contact		Rifampicin, clofazimine, dapsone (24mo)	Good (24mo), AFB-neg, no disabilities	hemN	LPM244F-LPM244R (hemN, 244bp, M. lepromatosis-specific)	M. leprae infection identified by RLEP-7 and RLEP-9
Fernández	2022	Dominican Republic	Haiti	Current		M. leprae	27	M	LL		1y evolution, family contact		Rifampicin, clofazimine, dapsone	Grade 2 disability, hyperpigmentation, Tx ongoing	hemN	LPM244F-LPM244R (hemN, 244bp, M. lepromatosis-specific)	M. leprae infection identified by RLEP-7 and RLEP-10
Fernández	2022	Dominican Republic	Dominican Republic	Current		M. leprae	39	F	LL		1y evolution		Rifampicin, clofazimine, dapsone	Not reported, Tx ongoing	hemN	LPM244F-LPM244R (hemN, 244bp, M. lepromatosis-specific)	M. leprae infection identified by RLEP-7 and RLEP-11
Romero-Navarrete	2022	Mexico	Mexico	Current***		M. lepromatosis	27	M	DLL	LP	6y evolution, 13y incubation	Alcoholism, drug & solvent abuse	Rifampicin, clofazimine, dapsone (12mo)	Good. ENL at 3y treated with thalidomide. No regrowth of eyelashes or eyebrows.	LPMREP repetitive element	MPFO-MPRE (108bp, M. lepromatosis-specific)	LEF2-LER2 (106bp, M. leprae-specific)
Romero-Navarrete	2022	Mexico	Mexico	Current		M. lepromatosis	49	F	DLL		6y incubation		Rifampicin, clofazimine, dapsone (12mo)	Good (3y) with follow up to 2021; no regrowth of eyelashes or eyebrows	LPMREP repetitive element	MPFO-MPRE (108bp, M. lepromatosis-specific)	LEF2-LER2 (106bp, M. leprae-specific)
Norman	2022	USA	Not reported	Current		M. lepromatosis	51	M	DLL	LP	10y evolution	Acute kidney injury/glomerulonephritis	Rifampin, minocycline, clofazimine (12mo) + prednisone + reconstructive surgery/skin graft	Favourable (13wks)	Detail not reported	Subsequent PCR revealed M. lepromatosis as the causative agent (Ochoa, USCLA)
* This case was the first to be identified as M. lepromatosis based on the 16S rRNA (strain FJ924) unique 19bp sequence TAATACTTAAACCTATTAA (LPMF2) that compared poorly with the corresponding unique M. leprae 16bp sequence AAAAAATC---TTTTTTAG (LERF2)
** Based on report by Han et al. (2008), 16S rRNA sequencing was repeated from archived specimens and found to match 100% with M. lepromatosis
*** Index case believed infected by grandfather (LL in 1993, age 60y, died 2004); infected mother (PCR-confirmed M. lepromatosis) and sibling (BL in 2014, age 25y, MDT 12mo, cured and followed up to 2021)

## Sheet: QA tool (specimen surveys)
Item	Criteria	Notes
Item #1	Was the research question or objective clearly stated?	score 1 if 'yes', 0.5 if partially described, 0 if 'no' or unclear
Item #2	Were the study (patient) populations (specimen origins) clearly specified and defined?	score 1 if 'yes', 0.5 if partially described, 0 if 'no' or unclear
Item #3	Were the time periods when specimens had been collected clearly specified and defined?	score 1 if 'yes', 0.5 if partially described, 0 if 'no' or unclear
Item #4	Was the method for selecting specimens clearly specified and described (all available, random selection, inclusion/exclusion criteria)?	score 1 if 'yes', 0.5 if partially described, 0 if 'no' or unclear
Item #5	Was the storage, processing, and handling of specimens clearly described?	score 1 if 'yes', 0.5 if partially described, 0 if 'no' or unclear
Item #6	Were the types of specimen clearly described (blood/tissue, type of biopsy)?	score 1 if 'yes', 0.5 if partially described, 0 if 'no' or unclear
Item #7	Were the laboratory and microbiological (PCR) methods clearly specified and described?	score 1 if 'yes', 0.5 if partially described, 0 if 'no' or unclear
Item #8	Were the quantitative results clearly reported (M. leprae and/or M. lepromatosis as proportions of all specimens surveyed)	score 1 if 'yes', 0.5 if partially described, 0 if 'no' or unclear
Item #9	Did the authors describe limitations of the study, including methodological weaknesses and possible sources of bias?	score 1 if 'yes', 0.5 if partially described, 0 if 'no' or unclear
Good	Score 7 - 9
Fair	Score 5 - 6
Poor	Score 0 - 4

## Sheet: QA ratings (specimen surveys)
			Item #1	Item #2	Item #3	Item #4	Item #5	Item #6	Item #7	Item #8	Item #9
Author	Year		Research question	Source patients	Time period of specimen collection	Specimen selection	Storage, handling, processing	Specimen types	Laboratory and PCR methods	Reporting of results	Study limitations	Reviewer scores	Average score	Quality rating
Cardona-Castro	2022	Reviewer 1	1	1	1	0	0	1	0.5	1	0	5.5	6	Fair
		Reviewer 2	1	1	1	0	1	1	0.5	1	0	6.5
Fragozo-Ramos	2021	Reviewer 1	1	1	1	1	1	1	1	1	1	9	8.75	Good
		Reviewer 2	1	1	1	0.5	1	1	1	1	1	8.5
Han	2012	Reviewer 1	1	1	0.5	0	1	1	1	1	1	7.5	7.5	Good
		Reviewer 2	1	1	0.5	0	1	1	1	1	1	7.5
Han	2014	Reviewer 1	1	1	0.5	0	1	1	1	1	1	7.5	7.25	Good
		Reviewer 2	1	1	0.5	0	1	1	1	0.5	1	7
Kai	2016	Reviewer 1	1	1	0	0	0	1	1	1	0	5	5	Fair
		Reviewer 2	1	1	0	0	0	1	1	1	0	5
Khan	2022	Reviewer 1	1	1	1	0	0	0.5	0.5	1	0.5	5.5	5.5	Fair
		Reviewer 2	1	1	1	0	0	0.5	0.5	1	0.5	5.5
Sharma	2020	Reviewer 1	1	1	1	0	1	1	1	1	1	8	8	Good
		Reviewer 2	1	1	1	0	1	1	1	1	1	8
Singh	2015	Reviewer 1	1	1	0	0	1	1	1	1	1	7	6.75	Fair
		Reviewer 2	1	1	0	0	1	1	1	0.5	1	6.5
Torres-Guerrero	2018	Reviewer 1	1	1	1	0.5	1	1	1	1	0	7.5	7.25	Good
		Reviewer 2	1	1	1	0	1	1	1	1	0	7
Vera-Cabrera	2015	Reviewer 1	1	1	0	0	1	1	1	1	1	7	7	Good
		Reviewer 2	1	1	0	0	1	1	1	1	1	7
Yuan	2015	Reviewer 1	1	1	0	0	1	1	1	1	1	7	7	Good
		Reviewer 2	1	1	0	0	1	1	1	1	1	7
Zhang	2015	Reviewer 1	1	1	0	0	1	1	0.5	1	1	6.5	6.5	Fair
		Reviewer 2	1	1	0	0	1	1	0.5	1	1	6.5

[truncated: 1 more sheets: Data extraction (surveys)]
